# Supplementary material for: Plasma proteome dynamics of COVID-19 severity learnt by a graph convolutional network of multi-scale topology
Source: Life Sci Alliance. 2023 Feb 20;6(5):e202201624. doi: 10.26508/lsa.202201624 (PMC9941303; doi:10.26508/lsa.202201624)
Supplement: Supplementary file 1 [file LSA-2022-01624_Supplemental_Data_1.xlsx]

## Sheet: variable descriptions
Variable	Description
subject_id	Subject ID
COVID	COVID status (tested positive prior to enrollment or during hospitalization) 0 = negative 1= positive
Age cat	Age category 1 = 20-34 2 = 36-49 3 = 50-64 4 = 65-79 5 = 80+
BMI cat	Body mass index: 0 = <18.5 (underweight) 1 = 18.5-24.9 (normal) 2 = 25.0-29.9 (overweight) 3 = 30.0-39.9 (obese) 4 = >=40 (severely obese) 5 = Unknown
HEART	Pre-existing heart disease – HEART - (coronary artery disease, congestive heart failure, valvular disease) 0 = No 1 = Yes
LUNG	Pre-existing lung disease – LUNG - (asthma, COPD, requiring home O2, any chronic lung condition) 0 = No 1 = Yes
KIDNEY	Pre-existing kidney disease – KIDNEY - (chronic kidney disease, baseline creatinine >1.5, ESRD) 0 = No 1 = Yes
DIABETES	Pre-existing diabetes – DIABETES - (pre-diabetes, insulin and non-insulin dependent diabetes) 0 = No 1 = Yes
HTN	Pre-existing hypertension - HTN 0 = No 1 = Yes
IMMUNO	Pre-existing immunocompromised condition – IMMUNO (active cancer, chemotherapy, transplant, immunosuppressant agents, aspenic) 0 = No 1 = Yes
Resp_Symp	Respiratory symptoms – Symp_Resp (sore throat, congestion, productive or dry cough, shortness of breath or hypoxia, or chest pain) 0 = No 1 = Yes
Fever_Sympt	Febrile symptom
GI_Symp	Any GI related symptoms at presentation (abdominal pain, nausea, vomiting, diarrhea)
WHO 0	WHO score for day 0 study window - enrollment plus 24 hours 1 = Death within 28 days 2 = Intubated, ventilated, survived to 28 days 3 = Non-invasive ventilation or high-flow nasal cannula 4 = Hospitalized, supplementary O2 required 5 = Hospitalized, no supplementary O2 required 6 = Not hospitalized
WHO 3	WHO score for day 3 study window 1 = Death within 28 days 2 = Intubated, ventilated, survived to 28 days 3 = Non-invasive ventilation or high-flow nasal cannula 4 = Hospitalized, supplementary O2 required 5 = Hospitalized, no supplementary O2 required 6 = Not hospitalized
WHO 7	WHO score for day 7 study window 1 = Death within 28 days 2 = Intubated, ventilated, survived to 28 days 3 = Non-invasive ventilation or high-flow nasal cannula 4 = Hospitalized, supplementary O2 required 5 = Hospitalized, no supplementary O2 required 6 = Not hospitalized
WHO 28	WHO score on study day 28 1 = Death within 28 days 2 = Intubated, ventilated, survived to 28 days 3 = Non-invasive ventilation or high-flow nasal cannula 4 = Hospitalized, supplementary O2 required 5 = Hospitalized, no supplementary O2 required 6 = Not hospitalized
WHO max	WHO max category at 28 days (maximum WHO score within first 28 days with death being the maximum possible) 1 = Death within 28 days 2 = Intubated, ventilated, survived to 28 days 3 = Non-invasive ventilation or high-flow nasal cannula 4 = Hospitalized, supplementary O2 required 5 = Hospitalized, no supplementary O2 required 6 = Not hospitalized
abs_neut_0_cat	Absulute neutrophil count day 0 category: 1 = 0-0.99 2 = 1.0-3.99 3 = 4.0-7.99 4 = 8.0-11.99 5 = 12+
abs_lymph_0_cat	Absolute lymphocyte count day 0 category: 1 = 0-0.49 2 = 0.50-0.99 3 = 1.00-1.49 4 = 1.50-1.99 5 = 2+
abs_mono_0_cat	Absolute monocyte day 0 category 1 = 0-0.24 2 = 0.25-0.49 3 = 0.50-0.74 4 = 0.75-0.99 5 = 1.0+
creat_0_cat	Creatinine day 0 category 1 = 0-0.79 2 = 0.80-1.19 3 = 1.20-1.79 4 = 1.80-2.99 5 = 3+
crp_0_cat	c-reactive protein day 0 category: 1 = 0-19.9 2 = 20-59.0 3 = 60-99.9 4 = 100-179 5 = 180+
ddimer_0_cat	D-dimer day 0 category: 1 = 0-499 2 = 500-999 3 = 1000-1999 4 = 2000-3999 5 = 4000+
ldh_0_cat	Lactate dehydrogenase day 0 category: 1 = 0-200 2 = 200-299 3 = 300-399 4 = 400-499 5 = 500+
Trop_72h	Cardiac event – Trop_72h - (hs-cTn =>100 within first 72 hours of presentation) 0 = No 1 = Yes
abs_neut_3_cat	Absulute neutrophil count day 3 category: 1 = 0-0.99 2 = 1.0-3.99 3 = 4.0-7.99 4 = 8.0-11.99 5 = 12+
abs_lymph_3_cat	Absolute lymphocyte count day 3 category: 1 = 0-0.49 2 = 0.50-0.99 3 = 1.00-1.49 4 = 1.50-1.99 5 = 2+
abs_mono_3_cat	Absolute monocyte count day 3 category: 1 = 0-0.24 2 = 0.25-0.49 3 = 0.50-0.74 4 = 0.75-0.99 5 = 1.0+
creat_3_cat	Creatinine day 3 category 1 = 0-0.79 2 = 0.80-1.19 3 = 1.20-1.79 4 = 1.80-2.99 5 = 3+
crp_3_cat	c-reactive protein day 3 category: 1 = 0-19.9 2 = 20-59.0 3 = 60-99.9 4 = 100-179 5 = 180+
ddimer_3_cat	D-dimer day 3 category: 1 = 0-499 2 = 500-999 3 = 1000-1999 4 = 2000-3999 5 = 4000+
ldh_3_cat	Lactate dehydrogenase day 3 category: 1 = 0-200 2 = 200-299 3 = 300-399 4 = 400-499 5 = 500+
abs_neut_7_cat	Absulute neutrophil count day 7 category: 1 = 0-0.99 2 = 1.0-3.99 3 = 4.0-7.99 4 = 8.0-11.99 5 = 12+
abs_lymph_7_cat	Absolute lymphocyte count day 7 category: 1 = 0-0.49 2 = 0.50-0.99 3 = 1.00-1.49 4 = 1.50-1.99 5 = 2+
abs_mono_7_cat	Absolute monocyte count day 7 category: 1 = 0-0.24 2 = 0.25-0.49 3 = 0.50-0.74 4 = 0.75-0.99 5 = 1.0+
creat_7_cat	Creatinine day 7 category 1 = 0-0.79 2 = 0.80-1.19 3 = 1.20-1.79 4 = 1.80-2.99 5 = 3+
crp_7_cat	c-reactive protein day 7 category: 1 = 0-19.9 2 = 20-59.0 3 = 60-99.9 4 = 100-179 5 = 180+
ddimer_7_cat	D-dimer day 3 category: 1 = 0-499 2 = 500-999 3 = 1000-1999 4 = 2000-3999 5 = 4000+
ldh_7_cat	Lactate dehydrogenase day 7 category: 1 = 0-200 2 = 200-299 3 = 300-399 4 = 400-499 5 = 500+
