# Supplementary material for: Plasma proteome dynamics of COVID-19 severity learnt by a graph convolutional network of multi-scale topology
Source: Life Sci Alliance. 2023 Feb 20;6(5):e202201624. doi: 10.26508/lsa.202201624 (PMC9941303; doi:10.26508/lsa.202201624)
Supplement: Supplementary file 6 [file LSA-2022-01624_Supplemental_Data_2.txt]

subject_id	COVID	Age cat	BMI cat	HEART	LUNG	KIDNEY	DIABETES	HTN	IMMUNO	Resp_Symp	Fever_Sympt	GI_Symp	WHO 0	WHO 3	WHO 7	WHO 28	WHO max	abs_neut_0_cat	abs_lymph_0_cat	abs_mono_0_cat	creat_0_cat	crp_0_cat	ddimer_0_cat	ldh_0_cat	Trop_72h	abs_neut_3_cat	abs_lymph_3_cat	abs_mono_3_cat	creat_3_cat	crp_3_cat	ddimer_3_cat	ldh_3_cat	abs_neut_7_cat	abs_lymph_7_cat	abs_mono_7_cat	creat_7_cat	crp_7_cat	ddimer_7_cat	ldh_7_cat
1	1	1	4	0	0	0	0	0	0	1	1	1	4	5	6	6	4	3	2	2	2	1	1	2	0	2	4	2	1	1	1	1
2	1	2	2	0	0	0	0	0	0	1	1	1	4	4	6	6	4	3	3	3	2	3	2	2	0	2	4	3	1	2
3	1	3	4	0	1	0	0	0	0	1	0	1	4	4	6	6	4	3	3	2	2	4	3	4	0	3	4	3	2	3	2	3
4	1	1	2	0	0	0	0	0	0	1	1	0	4	4	6	6	4	2	2	2	2	1	2	2	0	3	4	2	1	2	2	3
5	1	3	3	0	0	0	1	1	0	1	1	1	4	4	4	6	4	3	5	3	2	4	3	3	0	3	5	2	1	5	3		3	5	3	1	4	4	3
6	1	1	1	1	0	0	0	0	0	1	0	0	4	4	4	6	4	3	2	1	2	3	3	4	0	3	4	1	1	4	3	5	3	3	2	1	4	5	5
7	1	2	2	0	0	0	1	0	0	1	1	0	4	4	6	6	4	3	2	3	2	5	3	3	0	3	2	2	2	4	3	3
8	0	4	3	0	0	0	1	1	1	1	1	1	4	4	6	6	4	5	1	4	2	2	3	2	0	3	3	3	2	3	2	1
9	1	5	2	0	1	1	0	1	0	1	0	1	4	4	6	6	4	3	2	3	5	3	4	5	1	2	2	2	3	3	3	2
10	0	2	2	0	0	0	0	0	0	1	1	0	5	5	6	6	5	1	3	2	1	1	1	2	0	2	3	2	1
11	1	3	2	0	0	0	0	0	0	1	1	1	6	6	6	6	6	3	3	2	2				0
12	1	2	4	0	0	0	1	0	0	1	1	0	2	2	2	6	2	3	2	2	1	5	2	5	0	4	1	2	3	4	4	4	3	3	3	3		4	3
13	1	4	4	1	1	0	1	1	0	1	0	1	4	4	6	6	4	2	3	3	2	1	3	2	0	2	4	3	1
14	1	4	3	0	0	1	0	1	1	1	1	1	4	2	2	2	2	3	1	2	4	4	3	2	0	2	2	2	4	4	2	2	2	1	2	4	1	2	3
15	1	4	2	1	0	0	0	1	1	1	1	0	2	2	2	1	1	5	1	5	2	5	3	3	0	5	2	2	1	3	3	2	5	2	5	1		4
16	0	3	3	0	1	0	0	1	1	0	0	0	2	2	4	6	2	4	4	3	3	1	4	5	1	3	1	2	2				3	3	3	1
17	1	3	1	0	0	0	0	1	0	1	1	0	5	5	6	6	5	3	3	2	2	3	2	4	0	3	3	3	1	3	3	2
18	1	2	2	0	0	0	0	0	0	1	1	1	5	5	6	6	5	3	4	1	1	2	2	3	0	2	4	3	1	2		2
19	1	3	3	0	0	0	0	0	0	1	1	0	4	4	5	6	4	3	2	2	2	5	3	4	0	2	3	2	1	4	3	3	2	4	2	1	2	3	2
20	1	3	4	1	0	0	1	0	1	1	0	1	4	4	4	6	4	3	1	3	2	3	2	1	0	3	2	3	2	3	3	2	3	2	3	1	3	4	2
21	0	3	1	1	1	1	1	1	0	1	0	0	4	5	5	6	4	3	3	2	5	1	2	2	0	2	3	3	5	3	2	2	2	3	3	5
22	1	5	2	0	0	0	1	1	0	1	1	1	4	4	5	6	4	5	3	3	3	5	5	5	0	4	4	2	2	5	5	5	4	4	3	2	3	5	5
23	1	5	2	1	1	1	0	1	0	1	1	0	4	5	6	6	4	3	3	3	3	2	3	2	0	3	4	4	3		2	3
24	1	1	3	0	0	0	0	0	0	1	1	1	4	4	6	6	4	3	4	3	1	4	5	5	0	3	4	4	1	3	3	4
25	0	4	2	0	0	0	0	0	1	1	1	0	4	4	4	6	4	1	1	1	2	5	3	2	0	1	1	1	2	5	3	2	2	1	1	2	4	4	2
26	1	1	5	0	0	0	0	0	0	1	0	1	6	6	6	6	6	2	3	1	1	1	1	3	0
27	1	3	3	0	0	0	0	0	0	1	1	1	6	6	6	6	6	2	2	2	2	2	2	3	0
28	0	4	3	0	0	0	0	1	0	1	0	0	5	5	6	6	5	3	3	3	2	1	2		0				2	1
29	1	2	2	0	0	0	0	0	0	1	1	1	2	2	2	6	2	3	3	2	2	4	2	3	0	5	2	2	1		4	3	4	2	3	1		4	3
30	1	5	3	1	0	1	1	0	1	1	0	0	4	4	4	6	4	5	3	5	2	1	1	2	0	5	1	5	2				4	1	4	2
31	1	1	5	0	0	0	1	0	0	1	1	1	6	6	6	6	6	2	3	1	1				0
32	1	5	2	0	0	0	0	1	0	1	0	0	2	2	2	1	1	3	1	1	1	4	2	3	0	3	2	2	1		2	4	3	4	2	2		4	3
33	1	3	3	1	0	1	1	1	0	1	0	1	5	5	6	6	5	3	3	3	3	2	5	2	0	2	3	3	2	1	3	1
34	0	4	3	0	0	1	1	1	0	1	0	1	5	5	6	6	5	3	4	4	3	1	2	1	0				3
35	1	2	2	0	0	0	0	0	0	1	1	1	4	4	6	6	4	3	2	2	2	3	1	4	0	2	3	2	2	3		4
36	1	4	2	0	0	0	1	1	0	1	0	0	2	2	2	2	2	3	2	2	4	5	3	5	0	3	2		3	4	5	5	4		1	4	5	4	3
37	1	5	3	0	0	1	1	1	0	1	1	0	2	2	2	2	2	3	3	4	3	4	3	3	0	2		2	3	5	3	4	3	1	1	4	5	5	3
38	1	3	3	0	0	0	1	1	0	1	1	1	5	5	6	6	5	3	3	2	2	4	3	3	0	3	4	2	1	3	3	3
39	1	1	4	0	0	0	0	0	0	1	1	0	2	2	2	6	2	3	2	2	2	2	2	3	0	3	4	2	1	5	2	4	4	3	3	3	4	3	5
40	1	4	2	0	1	1	0	0	0	1	1	1	4	4	6	6	4	3	3	4	2	3	2	3	0	3	3	5	2	2	2	2
41	1	2	3	0	0	0	0	0	0	1	0	0	4	4	6	6	4	3	3	1	2	4	5	5	0	3	4	3		4	4	4
42	1	3	2	0	0	0	0	0	1	1	1	1	2	2	2	2	2	2	2	2	1	4	2	5	1	3	1	1	2	4			4	1	5	2
43	1	4	2	1	0	0	1	1	0	1	0	0	4	4	4	6	4	2	2	2	2	2	3	4	0	2	2	1	3	3	3	4	2	2	2	2	3	3	4
44	0	4	3	1	1	0	1	1	0	1	1	0	4	4	4	6	4	5	2	5	2	2	2	1	0	4	3	5	2	3	1	1	4	4	5	2
45	1	4	4	0	0	1	1	0	0	1	1	1	2	2	2	1	1	3	1	3	5	4	3	4	0	3	2	2	5	4	4	4				5	5	3	4
46	1	4	2	1	0	0	0	1	0	0	0	0	2	1	1	1	1	3	5	2	3	1	3	2	1
47	1	1	2	0	0	0	0	0	1	1	1	1	6	6	6	6	6	2	4	4	1	2	2	2	0
48	1	5	5	0	0	0	0	1	0	1	1	1	5	5	6	6	5	2	2	3	1	1	2	2	0	2	4	3	1	1	2	2
49	1	4	2	0	0	0	0	1	0	1	1	0	2	2	2	2	2	4	3	3	1	4	4	4	0	5	1		2				4	4	5	2	4	4
50	1	1	4	0	0	0	1	0	0	1	1	0	4	4	5	6	4	4	5	3	1	5	3	2	0	4	5	3	1	5	3	3	2	5	3	1	1	2	2
51	0	4	1	0	0	0	0	0	0	0	0	0	2	4	4	6	2	3	2	2	2				1				2			5				2	3
52	1	4	1	0	0	0	0	0	0	1	1	1	2	2	2	2	2	3	1	2	2	5	3	3	1	3	2	3	4	5	3	4	3	1	4	3	4	4	3
53	1	4	2	0	0	0	1	1	0	1	1	0	2	2	2	1	1	4	1	2	2	5	3	2	0	5	4	1	4	4	4	4	1	1	1	3	5	4
54	1	2	3	0	0	0	1	1	0	1	1	0	2	2	2	2	2	4	3	3	4	4	4	4	0	2	5	5	5	4	5	3	4	3	5	5		5	4
55	0	4	1	0	0	0	0	0	0	1	1	0	4	5	6	6	4	3	3	4	1	2	2	2	0	3	4	3	1	4	2	1
56	1	5	5	0	0	0	0	1	1	1	1	0	4	1	1	1	1								0
57	1	3	3	0	0	0	0	1	0	1	1	1	4	4	4	6	4	3	3	1	2	4	2	3	0	2	2	1	2	3	2		2	4	2	1	2	5	3
58	1	2	3	0	0	0	0	0	0	1	1	0	5	6	6	6	5	3	4	3	1	2	1	3	0
59	1	5	1	0	0	0	1	1	1	1	1	0	4	5	5	6	4	3	5	3	1	4	3	3	0	2	4	4	1	3	2	2	3	5	4	1	1	2	2
60	1	4	1	0	0	0	0	0	0	1	1	1	5	6	6	6	5	2	1	2	2	3	3	4	0
61	1	4	1	1	0	1	1	1	0	1	0	0	4	4	4	1	1	3	2	1	5	5	5	5	1	3	1	1	4	3	5	5
62	1	3	3	1	1	0	1	1	0	1	0	0	4	6	6	6	4	3	4	3	1	1	3	2	0
63	1	4	2	0	0	0	0	1	0	1	0	1	4	5	6	6	4	3	2	2	2	5	2	3	0	2	2	2	1	3	2
64	1	2	3	0	0	0	0	0	0	1	1	1	4	6	6	6	4	4	4	2	1	5	2	2	0
65	0	4	2	0	1	0	0	0	0	1	1	1	6	6	6	6	6	3	5	3	2	1	2	2	0
66	1	3	2	0	0	0	0	1	0	1	1	1	4	4	4	6	4	3	2	2	2	5	3	4	0	4	2	1	2	4			3	2	2	1	5	3
67	1	2	2	0	0	0	0	1	0	1	1	1	5	6	6	6	5	3	4	3	1	3	3	3	0
68	1	4	4	0	0	1	1	1	0	1	1	1	4	4	4	6	4	2	1	2	3	5	3	3	0	2	2	2	3	5	3	2	2	2	1	2	2	4	2
69	1	2	2	0	0	0	0	0	0	1	1	1	4	6	6	6	4	2	4	3	2	2	1	2	0
70	1	3	1	1	1	0	0	1	0	1	1	0	5	4	5	6	4	5	2	4	3	4	5	2	0	5	4	5	2	4	4	3	5	5	5	2	3	2	3
71	0	4	2	0	1	0	1	1	0	1	0	1	4	4	6	4	4	2	4	3	2	1	3	1	0	2	5	3	2	1	1	1
72	0	2	3	0	0	0	0	0	0	1	1	0	2	2	5	6	2	5	5	5	2	1	1	2	0	4	3	5	2	5	3		3	4	5	1	3	3
73	1	1	5	0	0	0	0	0	0	1	1	0	6	6	6	6	6	2	4	2	2				0
74	1	3	3	0	0	0	0	0	0	1	1	1	2	2	4	6	2	3	3		1	3	2	4	0	3	4	4	1	4	3		3	3	2	1	2	3
75	1	5	5	0	0	0	0	0	0	1	0	0	4	1	1	1	1								0
76	1	4	4	1	0	1	0	1	0	1	1	1	4	4	4	1	1	2	2	4	4	2	2	2	0	3	2	3	3	2	3	3
77	1	1	4	0	0	0	0	0	0	1	1	1	4	4	6	6	4	2	5	2	1	2	3	3	0	2	5	2	1	2	2	2
78	1	1	3	0	0	0	0	0	0	1	1	1	6	6	6	6	6	2	2	1	1	1		1	0
79	1	4	2	0	0	0	1	1	0	1	0	0	2	2	2	2	2	4	4	3	2	5	5	4	0	4	2	3	2	4		2	5	5	5	2	5	5	3
80	1	4	1	0	0	0	1	1	1	1	1	0	2	2	2	1	1	2	2	1	2	4	5	5	0	1	3	2	2		5		5	2	5	5		5
81	1	4	2	0	0	0	0	0	1	1	1	0	5	6	6	6	5	3	2	3	2	3	3		0
82	1	3	3	0	1	0	1	1	0	1	1	1	4	4	4	6	4	3	4	2	1	3	1	3	0	3	4	2		5	2	4	3	5	5	1	4	3
83	1	3	3	0	0	0	1	0	0	1	1	0	2	2	1	1	1	3	2	2	1	4	2	4	0	3	3	3	2	5	3	4
84	1	3	5	0	0	0	1	0	0	1	1	0	4	4	6	6	4	4	2	3	1	5	2	4	0	3	2	5		4	2	3
85	0	4	1	0	0	0	1	0	0	0	0	0	2	5	5	6	2	2	5	5	2	1	2	1	0	4	4	1	1	4	3	2	3	5	5	2
86	0	3	4	0	1	0	0	1	0	1	1	0	2	2	2	1	1	3	4	5	1	3	2	3	0	2	3	5	2	5	2	3	4	5	5	2	4	3	4
87	1	3	2	0	0	0	1	1	0	1	1	1	4	4	6	6	4	3	3	2	1	2	1	2	0	2	3	2	1		2	3
88	0	5	1	1	1	1	0	1	0	1	0	1	4	4	6	6	4	3	4	4	3	1	3	4	0	4	4	5	3
89	1	3	2	0	0	0	0	0	0	1	0	0	4	4	5	6	4	2	2	2	1	5	3	3	0	3	2	3	1	5	2	2	2	3	2	2	2	2	2
90	1	5	2	0	0	0	0	1	0	1	0	0	4	4	4	6	4	4	5	5	2	3	5	2	0	3	4	5	2	3	5	2	3	5	5	2	3	5	2
91	1	3	2	0	0	0	0	1	0	1	1	0	5	4	5	6	4	2	1	2	3	5	2	2	0	2	2	3	2	4	2		2	3	1	2	2	2
92	1	3	2	0	1	0	0	0	0	1	1	0	4	4	5	6	4	2	3	2	2	3	1	3	0	2	3	2	1	2			2	4	2	1	1
93	1	3	1	0	0	0	0	0	0	1	1	1	4	5	5	6	4	3	2	2	1	2	2	2	0	2	4	1	1	2	3	2	2	5	3	1
94	1	1	5	0	0	0	0	0	0	1	1	0	6	6	6	6	6	2	3	2	1	1	3	1	0
95	0	1	3	0	0	0	0	0	0	1	0	1	6	6	6	6	6	4	4	4	1	2	1	1	0
96	1	3	1	0	0	0	0	0	1	1	1	1	4	4	4	6	4	3	2	2	1	4	3	4	0	4	3	2	1	5	3	4	3	4	3	1	2	3	3
97	1	4	2	0	1	0	1	1	0	1	1	1	4	2	2	2	2	2	3	2	1	3	2	2	0	3	5	4	3	3	2		4	4	4	3	5	4
98	1	2	4	0	0	0	1	0	0	1	0	0	2	2	5	6	2	3	4	2	1	4	4	4	0	3	5	4	1				4	5	5		3	5	2
99	1	3	3	1	1	0	1	1	0	1	1	1	4	4	6	6	4	2	2	3	1	2	2	3	0	3	3	4	1
100	1	1	4	0	0	0	0	0	0	1	1	0	4	5	6	6	4	3	3	2	2	1	5	4	0	2	5	2	2	1	4	3
101	1	2	1	0	0	0	0	0	0	1	1	1	4	4	4	6	4	3	3	2	2	3	2	3	0	2	3	2	2	3	2	3	2	4	3	2	1	2	3
102	1	5	3	0	0	0	0	1	0	1	0	1	5	2	2	1	1	2	1	1	1	3	2	2	0	3	1	1	3	5	3	5	3	2	2	2	5	3	4
103	1	1	5	0	0	0	0	0	0	1	0	1	6	6	6	6	6	3	5	2	1		2		0
104	0	5	3	1	0	0	0	1	0	1	0	0	6	6	6	6	6	3	2	4	2	1	2	2	0
105	0	3	3	1	1	0	0	1	0	1	0	0	6	6	6	6	6	4	4	5	2	3	4	1	0
106	1	2	2	0	0	0	1	0	0	1	1	0	2	2	2	1	1	3	2	3	1	4	2	4	0	3	3	4	1	5	4	5				1	4	3	5
107	0	3	1	0	1	0	0	1	0	1	0	1	2	5	6	6	2	2	1	2	2				0				1
108	1	3	4	0	0	0	1	1	0	1	0	1	4	4	6	6	4	2	1	2	4	3	2	4	0	2	1	1	2	4	2	4
109	1	5	1	0	0	0	0	0	0	0	1	0	5	6	6	6	5	2	4	2	2	2	3	3	0
110	0	4	5	0	0	1	1	1	0	1	0	1	5	6	6	6	5	3	2	2	2	1	1	3	0
111	0	5	3	1	0	0	1	1	0	1	0	0	2	2	5	6	2	5	5	4	3	3	4	4	0	3	2	3	2	4	3	2	3	3	4	3	4	3	2
112	1	4	2	0	1	0	0	0	0	1	0	0	5	6	6	6	5	3	5	3	1	2	2	2	0
113	1	3	5	0	0	0	1	0	0	1	1	0	6	6	6	6	6	3	5	3	1	2	1	1	0
114	1	4	3	0	1	0	0	1	0	1	1	1	5	4	6	6	4	3	2	5	2	2	1	2	0	3	2	1	2	1	1	1
115	1	5	3	0	0	0	0	1	0	0	0	1	4	4	4	6	4	3	3	4	3	4	3	2	0	3	3	3	1	3	3	1	3	3	3	1	4	4
116	1	3	2	0	0	1	1	1	0	0	0	0	6	6	6	6	6	2	2	2	5				0
117	1	3	3	0	0	0	1	1	0	1	1	0	5	6	6	6	5	3	2	1	2	3	2	1	0
118	0	1	0	0	1	0	0	0	0	1	1	0	4	5	6	6	4	5	2	5	2	4	1	1	0	2	4	3		3
119	1	3	3	0	0	0	0	0	0	1	1	1	4	4	5	6	4	2	2	1	2	4	1	5	0	2	2	2	2	4	1	3	2	3	2	1	2	1	2
120	0	4	2	1	1	0	0	1	0	1	0	0	4	5	4	6	4	4	3	4	2	3		2	0	3	3	4	1	2		2	3	4	3	1
121	1	4	3	1	1	0	1	1	0	1	1	0	4	2	2	2	2	2	3	1	3	3	4	4	0	2	3	1	2	5	4	5	4	3		3	5	5	4
122	1	2	1	0	0	0	0	1	0	1	1	0	6	6	6	6	6	2	3	2	2				0
123	1	5	1	0	0	0	0	1	0	1	1	1	4	4	4	1	1	4	2	3	2	5	5	5	0	4	2	3	2	4			4	4	4	2	4	5	4
124	1	4	2	0	0	0	0	0	1	1	1	0	5	5	6	6	5	1	1	1	1	4	3	2	0	1	1	2	1
125	1	2	3	0	1	0	0	0	0	1	1	0	4	6	6	6	4	3	5	4	1	2	2	2	0
126	0	3	2	0	0	0	0	0	0	1	0	1	6	6	6	6	6	2	3	2	2	1	1	1	0
127	1	5	2	1	1	0	1	0	0	1	0	0	4	4	1	1	1	3	1	3	3	2	3	3	0	2	1	1
128	0	4	1	1	0	1	1	1	1	1	0	0	4	4	4	4	4	5	3	3	3	3	2	3	0	4	4	4	2				4	4	4	3
129	1	2	5	0	0	0	0	0	0	1	1	1	6	6	6	6	6	3	2	2	2	3	1	2	0
130	1	3	2	0	0	0	0	0	0	1	0	0	4	5	6	6	4	3	2	2	2	5	2	4	0	3	2	2	1	5		3
131	1	2	5	0	0	0	0	0	0	1	1	0	6	6	6	6	6								0
132	1	5	1	0	0	0	1	1	0	1	0	0	4	4	5	6	4	5	2	5	5	4	5	3	1	4	3	3	4		5	3	4	3	4	3	2		3
133	0	5	3	1	0	1	0	1	0	0	1	0	4	5	6	6	4	3	2	4	4	1	3	2	0	2	2	4	3	3	3	3
134	1	2	3	0	0	0	0	0	0	1	1	1	4	5	6	6	4	4	2	5	1	5	3	5	0	3	5	5	1	2	3	3
135	1	4	2	0	0	0	1	1	0	1	1	1	2	2	2	6	2	5	4	4	3	5	3	5	1	5	3	4	4	5	4	4	4	4	5	3	3	5	3
136	1	4	3	0	1	0	1	1	0	1	1	0	4	4	6	6	4	3	4	3	1	4	3	2	0	2	2	4	1	2	2	2
137	1	2	3	0	0	0	0	0	0	1	0	0	4	5	6	6	4	3	4	2	2	4	2	2	0	2	4	2	2	2	2	2
138	0	5	2	0	1	1	1	1	0	1	0	0	4	4	4	6	4	3	4	4	3	3	3	2	0	3	5	4	3	3	2	2	3	5	4	3	2	2	2
139	1	5	3	1	0	1	1	1	0	1	1	0	2	2	2	2	2	3	2	2	3	4	2	3	0	3	2	2	2	5	3		3	2	3	2	5	3
140	1	5	1	0	0	0	0	0	0	1	0	0	4	5	5	6	4	3	2	2	1	3	4	2	0	2	3	2	1	3	4		2	3	2	1	1
141	1	5	3	1	0	1	0	1	0	1	0	0	4	1	1	1	1	3	4	4	2	3	3	4	0	3	3	2	4	4	3	2
142	0	4	1	1	0	1	1	1	0	1	0	0	4	4	4	4	4	5	3	5	4	1	2	5	0	5	3	5	3	2	2	5	4	4	5	4
143	1	4	2	0	0	0	1	0	0	1	1	0	2	2	2	2	2	5	3	4	2	4	5	4	0	5	2	2	2	5	3	3	5	3	3	2	4	5	3
144	1	3	2	0	0	0	0	0	1	1	0	1	4	5	6	6	4	2	3	1	1	3	3	3	0	2	3	2	1
145	1	2	2	0	0	0	0	0	0	1	1	0	5	6	6	6	5	3	3	2	2	3	3	5	0
146	1	3	1	0	0	0	0	0	0	1	1	0	2	2	2	6	2	4	2	3	1	5	3	2	0	3	2	2	1	5	5	2				1	5	5	2
147	0	4	1	0	0	0	0	1	1	1	1	1	2	4	5	6	2	3	2	1	3	2	3	2	1	3	2	2	2				2	3	3	2
148	1	3	2	0	0	0	0	0	0	1	1	1	4	5	5	6	4	4	3	2	1	5	2	5	0	2	3	2	1	3	2	3	2	5	2	1	1	2	2
149	1	4	3	1	0	0	1	1	0	1	1	0	4	5	6	6	4	3	3	4	1	4	4	3	0	3	3	3	1	3	3	1
150	1	4	2	0	0	0	0	0	0	1	0	1	4	4	6	6	4	3	3	2	1	4	4	3	0	2	3	2	1	2	4	2
151	0	1	2	0	0	0	0	0	0	1	0	0	5	6	6	6	5	2	4	2	1	1	1	1	0
152	1	2	2	0	0	0	0	0	0	1	1	0	4	4	5	6	4	3	2	3	2	4	2	2	0	3	2	3	1	4	2	2	3	2	3	1	2		2
153	1	5	2	1	1	1	0	1	0	1	1	0	2	2	2	1	1	3	1		1	5	2	4	1	3	2		1	4	3		3	1	2	2	4	4	2
154	1	2	2	0	0	0	0	0	0	1	1	0	2	2	2	2	2	4	3	1	1	4	3	5	0	3	3	5	4	5	3	5	4	2	5	4	4	4	3
155	1	2	4	0	0	0	1	0	0	1	1	0	2	2	2	2	2	3	3	3	2	4	2	5	0	3	2	3	2	5	4		4	4	5	2	2	5	3
156	1	3	2	0	0	0	1	1	0	1	1	1	6	6	2	2	2				2	3	2	2	0	3	3	2	2	4	3	5	4	4	4	5	5	3	4
157	0	5	0	1	0	0	1	1	0	1	1	0	4	5	5	5	4	4	3	4	3	1	3	2	0	3	2	4	3	1	4	1	3	3	3	3	1		1
158	1	3	3	1	0	0	1	1	0	1	1	1	4	4	4	6	4	3	3	3	3	4	1	5	0				2	5	2	5				2	4	3	3
159	1	4	3	0	0	0	1	1	0	1	1	0	5	4	6	6	4	3	1	4	2	2	4	4	0				1	2	3	2
160	1	5	2	0	0	0	0	1	0	1	0	0	4	4	1	1	1	3	2	1	2	5	4	3	0
161	1	3	1	0	0	1	1	0	0	1	1	1	2	2	2	2	2	5	3	3	3	5	5	5	1				3	5	4					2	4	4	3
162	1	2	3	0	0	0	0	1	0	1	1	1	6	6	6	6	6	2	3	2	2	2	1	1	0
163	0	3	5	0	0	0	0	0	0	1	1	0	6	6	6	6	6	2	2	1	2	1		1	0
164	0	4	1	1	1	0	0	1	0	1	1	1	6	6	6	6	6	4	3	4	2	2	3	1	0
165	1	3	3	0	1	0	0	0	0	1	1	0	2	2	2	6	2	3	3	2	1	4	3	5	0	4	2	4	1	5	3		3	1	1	1	3	4
166	1	4	2	0	1	0	1	1	0	1	0	1	4	4	4	6	4	3	3	2	1	3	2	3	0	3	3	2			2	4	3	2	3		4	3	3
167	1	5	1	1	1	1	0	1	0	1	0	0	4	1	1	1	1	5	1	2	3	4	2	2	0
168	1	4	3	1	1	1	1	1	0	0	0	0	4	4	4	6	4	3	2	3	3	2	1	1	0	3	2	2			2	1	3	2	2		4	3	2
169	1	4	2	0	0	0	1	1	0	1	1	0	2	2	5	6	2	2	3	1	1	2	4	3	0	2	3	2	1	3	4	3	3	4	2	1	3
170	0	3	4	0	1	0	1	1	0	1	0	0	2	2	3	6	2	4	3	2	2	1	4	2	0	4	3	4	2		2		3	4	4	2
171	1	3	1	0	0	0	1	1	1	1	1	1	2	2	2	2	2	3	2	1	1	5	3	3	0	3	2	2	4		3		4	3	3	4		5
172	1	4	2	0	0	1	0	0	0	0	0	0	5	5	5	5	5	4	2	3	4	4	3	2	0	4	2	4	3				3	2	2	3	2	4	1
173	0	4	1	0	1	0	0	1	1	1	1	0	4	4	6	6	4	2	2	3	1			2	0	2	3	4	2
174	1	3	3	0	0	0	0	1	0	1	1	1	6	6	6	6	6	2	2	1	1	2	3	3	0
175	1	3	3	0	0	0	1	0	0	1	1	0	4	4	5	6	4	3	3	2	2	4	4	3	0	2	4	2	1	4	3	2	2	4	2	2	2		2
176	0	3	1	0	1	0	0	0	1	1	1	1	5	6	6	6	5	3	2	2	1	2	2	1	0
177	1	1	4	0	1	0	0	0	0	1	1	1	4	4	6	6	4	4	3	5	2	5	5	5	0	3	3	3		4	4	2
178	1	5	1	0	1	0	1	0	0	1	1	0	6	6	6	6	6	2	4	4	2	2	2	1	0								2	3	3	2	4	2	3
179	1	3	3	1	0	0	1	1	0	1	1	0	5	5	6	6	5	3	3	3	1	2	1	3	0	3	3	4		1	2	2
180	1	3	2	0	1	0	1	0	0	1	1	0	5	6	6	6	5	3	4	5	2	2	2	2	0
181	0	3	4	1	1	0	0	0	0	1	0	0	2	6	6	2	2	4	2	3	2	2	3	2	0	5	3	5	4	4	3	5	4	3	5	4	4	4	3
182	1	1	2	0	0	0	0	0	1	1	1	1	2	2	2	2	2	1	2	1	1	1	3	4	0	1	2	2	1		4		2	2	2	1		3
184	1	2	3	0	0	0	1	1	0	1	1	0	4	4	5	6	4	3	4	2	1	3	2	3	0	2	3	2	1	3	2	2	2	3	3	1	1	2	2
185	1	4	2	0	1	0	0	0	0	1	1	0	4	4	4	6	4	2	1	2	2	2	3	2	0	2	2	3	1	3	3	2	3	3	3	1	2	2	2
186	1	2	3	0	0	0	1	0	0	1	1	1	4	4	4	6	4	4	3	3	2	5	3	3	0	4	3	5	2	4			2	4	3	2	2
187	1	2	4	0	0	0	0	0	0	1	1	0	4	4	4	6	4	3	3	3	2	5	2	4	0	4	3	3	2	5		4	3	3	5	2	2		3
188	1	4	2	0	0	0	1	1	0	1	1	0	4	4	4	6	4	3	3	2	1	4	2	2	0	2	3	2	1	2	2	2	3	3	2	1	1	2	2
189	0	4	4	0	0	0	0	1	0	1	0	0	2	4	4	6	2	4	4	5	1	1	4	5	1	3	2	3	1							1
190	1	3	2	0	0	0	0	0	0	1	1	0	4	6	6	6	4	4	1	2	2	4	2	3	0
191	1	1	4	0	1	0	0	0	0	1	1	1	4	4	6	6	4	3	4	1	2	1	2	3	0	2	5	3	1	1
192	1	4	4	0	0	0	1	1	0	1	1	1	4	4	4	6	4	3	2	2	2	4	2	3	0	2	2	2	1	4		3	2	3	2	1	2		2
193	1	2	4	0	0	0	0	0	0	1	1	1	2	2	2	2	2	3	3	3	1	4	2	5	0	3	2	2	2	4	2	5	4	3	5	1	3	2	3
194	1	5	2	1	1	0	0	1	0	0	0	1	4	5	6	6	4	2	4	3	2	1	3	1	0	2	2	4	2	1	1	1
195	1	2	3	0	0	0	1	1	0	1	0	0	4	6	6	6	4	2	3	2	2	3	3	3	0
196	1	3	3	0	0	0	1	0	0	1	1	1	2	2	2	6	2	2	2	2	1	3	2	5	0	3	2	2	2				3	1	5	2		5
197	1	5	2	0	1	1	0	1	0	1	0	1	5	5	4	6	4	3	3	4	3	2	3	2	1	2	2	2	3	4		1	2	1	1	3	4		2
198	1	2	3	0	1	0	0	0	0	1	1	1	5	6	6	6	5	2	3	2	1	2	1	3	0
199	0	5	0	0	1	0	0	0	1	1	0	1	5	4	6	6	4	2	5	4	1	1	3	2	0	2	3	2	1
200	0	4	0	0	1	1	0	1	0	1	0	1	5	6	6	6	5	2	5	3	5	1			0
201	0	3	3	0	0	1	0	0	0	1	0	1	5	5	1	1	1	3	3	4	4	1	5	3	0
202	1	5	2	1	0	1	1	1	0	1	1	0	2	1	1	1	1	5	1	1	5	4	4	5	1
203	1	5	3	0	0	0	1	1	0	1	0	0	2	2	1	1	1	3	1	1	2	4	3	4	0	3	2	1	2		4
204	1	2	3	0	0	0	0	0	0	1	1	0	4	5	5	6	4	2	3	2	2	3	2	2	0	2	2	1	2	4	2	2	2	4	3	2	1	2
205	0	3	4	0	0	0	0	1	0	1	1	0	4	4	5	6	4	3	2	2	2	2	1	2	0	2	3	2	2	2		1				2
206	1	3	3	0	0	1	1	1	0	1	0	1	2	2	2	2	2	3	3	2	5	4	2	5	0	3	3	2	5	5	2	5	3	2	3	5	5	4	3
207	1	3	4	1	0	0	0	1	0	1	0	0	4	5	6	6	4	4	2	2	3	3	3	2	0	3	3	3	2	1	2	1
208	1	3	2	0	0	0	0	0	0	1	1	0	4	4	5	6	4	4	3	3	2	3	3	4	0	3	3	3	2	4	4	3
209	1	2	3	0	1	0	0	0	0	1	1	1	5	5	6	6	5	3	5		2	4	2	3	0	2	5	3	1	3	2	2
210	1	2	4	0	0	0	1	1	0	1	1	1	4	4	4	4	4	3	3	3	4	4	2	1	0	4	2	3	3	4	3	1	3	1	2	3	4	3	1
211	1	4	2	0	0	0	0	0	0	1	0	0	2	2	2	6	2	2	2	2	4	3	2	3	0	3	2	2	2		3		3	2	5	3	4	3
212	1	2	5	0	0	0	0	0	0	1	1	0	6	6	6	6	6	2	3	2	1	2		3	0
213	1	1	1	0	1	0	0	0	0	1	1	0	4	5	6	6	4	3	3	1	1	1	1	1	0	3	5	3	1	1
214	1	4	2	0	0	0	0	0	1	0	0	0	4	5	6	6	4	2	2	3	1	5	2	1	0	2	3	2	1	2
215	0	3	3	0	1	0	1	1	0	1	0	0	4	6	6	6	4	3	5	3	2	1	1	1	0
216	0	4	1	0	0	0	1	1	0	1	1	0	4	4	6	6	4	4	1	3	1	3	4	2	0	4	3	4	1	5	3	1
217	1	5	2	0	1	1	1	0	0	1	1	1	2	2	1	1	1	4	2	5	4	2	2	2	0	3	2	4	4				4	1	5	4	4	3	1
218	1	4	3	1	0	1	1	1	0	1	0	1	4	4	4	1	1	3	1	2	4	4	5	5	0	3	2	2	4	4	5	4
219	0	4	1	1	1	1	1	1	1	1	0	1	4	4	1	1	1	5	2	5	2	3	5	3	0
220	1	2	2	0	0	0	0	0	0	1	1	0	5	6	6	6	5	3	5	3	1	1	1	2	0
221	1	5	1	1	1	1	1	1	0	1	1	0	2	2	2	1	1	3	2	4	5	4	3	1	1				5	4	4	2				5	5	4	3
222	1	3	3	0	0	0	1	1	0	1	1	1	2	2	2	2	2	5		3	2	5	3	5	0	3	2	5	5	5	4	4				5	4	4	4
223	1	1	3	0	0	0	0	0	0	1	1	1	4	4	6	6	4	3	2	2	2	1	3	3	0	3	4	5	2	2	3	3
224	1	4	1	0	0	0	0	1	0	1	1	0	2	2	2	2	2	3	1	1	1	5	5	5	0	2	2	1	1				2	3	2	1	4	5	3
225	1	5	3	0	1	0	1	1	0	1	0	0	4	5	6	6	4	2	1	2	2	3	3	3	0	2	2	2	2	1	2	2
226	1	1	4	0	1	0	0	0	0	1	0	0	4	5	6	6	4	3	3	4	1	2	1	2	0	2	3	3	1	2	2	2
227	1	1	4	0	0	0	0	0	0	1	1	1	5	6	6	6	5	3	3	4	2	4	2	4	0
228	1	3	3	0	1	0	0	0	0	1	0	0	4	4	6	6	4	3	2	3	1	4	2	3	0	3	3	4		1	2	2
229	1	1	3	0	0	0	0	0	0	1	1	1	6	6	6	6	6	2	4	3	2	3	1	2	0
230	1	3	3	0	1	0	1	0	0	1	1	1	4	4	6	6	4	2	3	1	1	2	3	4	0	3	4	4	1	1	2	3
231	1	2	3	0	0	0	0	1	0	1	1	1	4	5	6	6	4	4	4	4	2	4	4	4	0	3	5	3	1	2	4
232	0	2	4	0	1	0	1	1	0	1	0	0	6	6	6	6	6	2	5	2	1	1	1	2	0
233	0	4	4	0	1	0	1	1	0	1	0	0	4	4	4	6	4	3	3	3	2	1	1	2	0	3	3	4	2				4	2	5	3
234	0	4	3	0	1	0	0	1	0	1	1	0	4	5	6	6	4	4	2	4	2	5	2	2	0	3	5	5	2	5
235	1	4	4	0	1	0	1	1	0	1	0	1	5	5	5	6	5	3	4	3	2	3	3	3	0	2	5	3	2	1	3	2
236	1	5	2	0	0	1	0	1	0	1	0	0	4	4	4	6	4	3	1	2	2	5	3	4	0	3	2	2	2	5	3		2	3	2	2	3	3
237	1	1	2	0	0	0	0	0	0	1	1	0	5	5	6	6	5	2	3	2	2	3	2	4	0	2	4	3		2	1	3
238	1	3	4	1	1	1	0	1	0	1	1	0	2	4	5	6	2	3	2	4	5	2	2	2	1	2	3	3	5
239	1	5	2	0	0	0	0	1	0	1	0	0	4	4	4	4	4	2	3	1	2	4	2	2	0	3	2	1	2	4	2	2	3	2	2	1	5	2	4
240	0	3	2	0	0	0	0	0	1	1	0	1	4	4	5	6	4	5	1	3	1	3	5	2	0	3	2	3	1				3	3	4	1
241	1	4	2	0	0	0	0	0	0	1	1	0	2	2	2	6	2	3	2	2	2	5		5	0	3	2	2	1	5		5	3	2	3	1	5	4
242	1	2	3	0	1	0	0	0	0	1	1	1	4	4	5	6	4	3	1	1	1	5	2	2	0	2	2	3	1	4	2	2	3	3	2	1	1	2	2
243	1	5	4	1	1	0	1	1	0	1	0	1	5	6	6	6	5	2	5	4	2	1	2	4	0
244	1	4	3	0	0	0	0	1	0	1	1	0	2	2	2	2	2	2	5	5	3	3	5	3	0	2	5	5	2	3	4	2	2	5	3	2	2	3
245	1	2	3	0	0	0	0	0	0	1	1	0	4	4	6	6	4	3	3	2	2	2		4	0	2	5	2	1	2
246	1	2	5	0	1	0	0	0	0	1	1	0	6	6	6	6	6	2	4	2	2		2		0
247	0	2	1	0	1	0	0	0	0	1	0	0	2	2	6	6	2	2	2	1	1	3	3	1	0				1							1
248	0	2	3	0	0	1	1	1	0	1	1	0	4	5	4	6	4	5	1	2	5	3	5	1	0	2	3	3	5	3			2	4	3	5
249	1	2	1	0	0	0	1	0	0	1	1	1	5	5	6	6	5	3	3	2	1	1	1	2	0	2	4	2	1	2	1
250	1	4	2	1	1	0	1	1	0	1	0	1	4	2	2	6	2	3	2	2	1	5	3	5	0	3	2	3	1	4	3	3				1
251	1	3	4	0	1	1	1	1	0	1	0	0	2	2	2	2	2	2	1	1	4	4	2	3	0	4	2	3	5	5	4	5	4	1	5	5	5	5	4
252	0	5	2	1	1	0	0	1	0	1	1	0	2	4	4	6	2	3	2	3	2	4	2	1	0	3	2	4	3				3	3	3	3
253	1	2	3	0	1	0	1	1	0	1	0	0	4	4	4	6	4	3	3	3	1	4	2	4	0	3	4	4	1	4	2	3	3	5	4	1	1	1	1
254	1	3	3	0	0	0	0	1	0	1	1	1	4	4	4	6	4	2	4	2	3	3	1	3	0	3	2	1	2	5		3	2	3	2	2	2	2	4
255	0	5	1	0	0	1	0	1	0	0	1	1	5	6	6	6	5	3	3	2	3	1	3	2	0
256	0	3	2	0	1	0	0	1	0	1	1	0	4	6	6	6	4	4	2	1	2	1	1	2	0
257	1	3	2	0	0	0	0	1	0	1	0	1	5	5	6	1	1	3	3	4	5	1	4	3	0	3	3	4		1		2
258	1	3	2	1	1	0	1	1	1	1	0	1	6	6	6	6	6	3	2	3	1	2	1	2	0								2	5	4	2	3	1	2
259	1	2	3	0	0	0	0	0	0	1	1	0	2	2	2	2	2	3	3	2	2	4	5	5	0	3	3	4	3	5	4	5	4	3	3	3	4	3	3
260	0	3	5	0	0	0	0	0	0	0	0	0	6	6	6	6	6	3	5	3	1				0
261	1	3	3	0	0	0	0	1	0	1	0	0	4	2	2	2	2	4	2	2	3	5	4	5	0	5	2	2	2	4	3	3	4	3	3	1	5	2	2
262	1	3	1	0	0	0	1	0	0	1	1	0	4	4	6	6	4	4	2	1	2	5	2	3	0	3	2	2	2	4		3
263	1	4	4	0	0	0	1	1	0	1	1	0	2	2	2	1	1	3	1	2	1	4	3	5	0	3	2	2	1	4	3	3	3	2	4	1	5	2	2
264	1	2	3	0	0	0	1	1	0	1	1	0	4	4	5	6	4	3	4	2	1	3	2	2	0	2	4	2	1	3	2	1	2	5	3	1	1	3
265	0	2	1	0	1	1	0	1	0	1	1	0	5	5	5	6	5	3	2	2	4	2			0	2	3	2	4				2	2	2	4	1
266	0	4	2	0	0	0	0	0	1	1	0	0	4	4	6	6	4	3	4	5	2	3	4	4	0	5	4	5	2
267	1	4	2	0	0	0	0	0	0	1	1	0	2	2	2	1	1	4	2	3	2	5	3	4	0	4	3	5	3				3	3	5	3
268	1	2	1	0	1	0	0	0	0	1	1	1	5	6	6	6	5	3	4	5	2	4	2	2	0
270	0	1	1	0	0	1	0	1	0	1	1	0	2	5	5	6	2	4	3	3	5	1	4	3	1	3	3	4	5				2	3	2	5
271	0	4	1	1	0	1	1	1	1	1	0	0	4	4	4	4	4	5	2	2	1	5	4		0	3	2	2	1				4	3	2	2
272	1	3	2	0	0	0	0	1	0	1	1	1	5	6	6	6	5	3	2	2	2	3	2	1	0
273	0	4	1	0	0	0	0	0	1	0	1	1	2	1	1	1	1	1	3	1	2		5	4	0
274	1	5	2	1	0	0	0	1	0	1	1	0	2	2	2	1	1	3	1	2	3	4	4	3	0	3	2	2	2	4	4	3	3	2	3	1	4	4	2
275	1	1	1	0	0	0	0	0	0	1	1	1	5	5	6	6	5	2	4	3	1	1	1	3	0	3	4	3	1	1		2
276	1	5	3	1	0	1	0	1	0	1	0	0	4	4	5	6	4	2	5	4	4	1	2	2	0	2	3	3	3	1	1	2	2	3	2	3	1	2
277	1	3	5	0	0	0	0	0	0	1	1	1	5	6	6	6	5	4	2	4	2	4	1	3	0
278	1	2	3	0	0	0	0	0	0	1	0	0	5	6	6	6	5	2	2	2	1	1	2	2	0
279	1	2	4	0	0	0	0	0	0	1	1	0	6	6	6	6	6	2	4	2	2	1	3	1	0								2	5	2	2	2	2	3
280	1	5	2	0	0	0	0	1	0	0	0	1	4	5	5	1	1	4	2	3	2	4	5	5	0	4	5	4	1	4	5	4
281	1	5	1	1	0	0	0	1	0	1	1	0	4	4	1	1	1	2	1	2	3	3	3	2	0
282	1	2	3	0	0	0	0	1	0	1	1	1	4	4	4	6	4	2	2	2	2	3	2	2	0	3	3	3	2	5	2		3	2	4	1	5	4	2
283	1	2	3	0	0	0	1	1	0	1	1	1	4	4	4	6	4	4	3	2	2	5	2	2	0	3	3	5	1	4	3	3	3	4	5	2	3	3	2
284	1	1	2	0	0	0	0	0	0	1	1	1	4	6	6	6	4	1	1	1	2	4	1	4	0
285	1	4	1	0	1	0	1	1	1	1	1	0	2	2	2	1	1	4	2	3	2	3	3	3	0	4	4	5	3		4	3	3	3	4	3	4
286	0	5	1	1	1	0	1	0	0	1	1	0	2	2	1	1	1	5	3	4	2		2		0	4	3	3	1
287	1	2	5	0	0	0	0	0	0	1	1	0	6	6	6	6	6	2	4	2	1	1	3	1	0
288	1	4	1	0	0	0	0	0	0	1	1	0	2	2	2	2	2	4	2	2	1	5	3	5	0	3	2	2	1	5	4	4	3	2	3	1	4	4	3
289	1	3	2	0	0	0	0	0	0	1	1	1	4	4	6	6	4	3	2	3	2	4	2	4	0	2	2	2	2	3	2	4
290	0	4	1	0	1	0	0	1	0	1	0	0	4	4	5	6	4	2	5	3	1	1	2	2	1				1							1
291	1	3	2	0	0	0	1	1	0	1	1	1	2	2	2	2	2	3	1	1	1	5	3	5	0	3	1	1	2	5	3	2	3	2	5	4	4	4	3
292	1	4	1	0	0	0	0	1	0	1	0	0	2	2	5	6	2	5	1	2	5	4	4	2	1	5	2	4	5	5	4		4	2	2	4	3	3	2
293	1	3	3	0	1	0	0	0	0	1	1	1	4	4	6	6	4	3	2	2	2	3	3	3	0	2	2	2	2	3	3	2
294	0	3	1	1	1	0	1	1	0	1	0	0	2	2	5	6	2	3	2	4	3	1	5	2	1	3	3	3	1				2	5	3	1
295	1	2	4	0	0	0	1	0	0	1	1	0	2	2	2	2	2	3	3	2	1	4	1	2	0				3		3		3	2	3	3	4	3
296	0	3	1	0	0	0	0	1	1	1	0	0	5	4	4	6	4	3	2	4	1	2	5	2	0	3	2	4					3	2	1
297	1	4	1	0	1	0	0	0	0	1	1	1	4	4	6	6	4	3	2	2	2	2	2	2	0	2	1	2	1	2	2	2
298	1	2	3	0	0	0	1	1	0	1	1	1	6	6	6	6	6	3	1	2	2				0
299	1	2	2	0	0	0	0	0	0	1	1	0	4	4	6	6	4	3	1	1	2	5	3	3	0	1	2	1	1	3	2
300	1	3	2	0	0	0	0	1	0	1	1	0	4	4	4	6	4	4	2	3	2	4	2	4	0	3	5	5	2	5	3	4	3	5	4	2	1	3
301	0	4	1	0	1	1	1	1	1	1	1	0	4	4	6	6	4	5	1	3	2	1	1	2	0	2	2	2	1	2		2
302	1	5	4	0	0	0	0	1	0	1	0	0	4	4	4	1	1	2	2	3	1	1	1	1	0	2	2	2	1	2	1	1	4	1	2	1	5	3	3
303	1	3	1	0	0	0	0	0	0	1	1	1	5	6	6	6	5	3	3	2	1	2	1	2	0
304	1	3	2	0	0	0	1	1	0	1	1	0	5	6	6	6	5	3	2	3	1	2	2	2	0
305	1	3	3	0	0	0	0	1	0	1	0	0	5	5	4	6	4	3	3	5	1	1	1	2	0	3	2	2	2	4	1	2	3	3	3	1	3		5
306	1	2	3	0	0	0	0	0	0	1	1	1	4	4	6	6	4	2	1	1	2	4	2	3	0	2	2	4		4
307	1	3	3	0	0	0	0	0	0	1	1	0	4	4	4	6	4	2	3	2	1	2	3	4	0	2	3	1	1	2	2	3	2	5	2	1
308	0	4	0	0	1	1	0	1	1	1	0	1	4	4	4	6	4	2	1	2	4	2		3	1	3	1	1	4	2			3	2	1	4			3
309	1	4	4	1	1	0	0	0	0	1	1	0	4	4	4	6	4	2	4	3	2	4	2	2	0	2	3	2	1	4			2	3	3	2	1		3
310	1	4	3	0	0	0	0	0	0	1	1	1	5	4	4	1	1	3	2	2	1	4	2	3	0	2	2	2	1	4	3	3	3	1	2	1	5		4
311	1	3	2	0	0	0	1	1	1	1	1	0	2	2	2	2	2	3	3	2	1	4	3	5	0	3	3	3	3	5	4		3	3	3	3	3	4
312	1	5	1	0	0	0	1	1	0	1	1	0	2	2	2	2	2	3	1	1	3	3	2	5	0	2	1	1	1				3	1	1	2	4	5	3
313	1	3	2	0	0	0	1	1	0	1	0	0	4	4	6	6	4	3	2	2	2	3	2	3	0	2	2	2	1	2	2	3
314	1	3	3	0	0	0	0	1	0	1	1	1	4	4	2	2	2	3	2	1	2	5	2	3	0	3	2	2	2	5	3	3	3	2	3	1	4	4	3
315	1	5	3	1	1	1	0	1	1	1	1	1	4	1	1	1	1	3	2	2	5	4	4	2	1
316	1	2	5	0	0	0	0	0	0	1	1	1	4	5	6	6	4	2	2	3	2	2	2	2	0	2	3	3	2	2	2
317	0	3	1	1	1	0	0	0	0	1	0	1	5	5	6	6	5	3	3	3	2	1	3	3	0	2	2	2	2	1	2	2
318	1	4	5	0	0	0	0	0	0	1	0	0	2	1	1	1	1	5	2		4	3	5	5	0
319	1	3	2	0	0	0	1	1	1	1	0	1	4	2	2	6	2	4	2	2	1	5	3	5	0	4	2	2	2				4	2	4	2
320	1	4	2	1	0	1	1	1	0	1	0	1	5	5	5	5	5	2	3	2	5	1	4	2	1							2
321	1	1	5	0	0	0	0	0	0	1	0	1	4	2	2	6	2	4	3	2	1	5	2	3	0	3	2	2	1	5	3	3	5	3	5	1	5	3	3
322	1	3	1	0	0	0	0	0	0	1	1	1	4	6	6	6	4	2	3	1	1	1	1	2	0
323	1	2	2	0	0	0	0	0	0	1	1	0	4	5	6	6	4	2	3	2	1	1	2	2	0	2	4	1	1	2	2	3
324	1	5	2	1	0	1	0	1	0	1	0	0	4	4	1	1	1	5	2	5	5	5	4	2	0	4	2	5	3	5		2
325	1	1	3	0	0	0	0	0	0	1	1	1	4	4	5	6	4	4	1	3	1	3	4	2	0	2	1	1	1	2	4	2	2	4	2	1	2	4	3
326	1	2	3	0	0	0	0	0	0	1	0	0	2	5	6	6	2	2	4	2	1	1	1	5	1	3	3	3	1	4	2	2
327	0	4	3	1	1	1	1	1	0	1	0	0	4	4	4	2	2	3	2	5	3	3	1	1	0	3	3	4	3				3	3	4	2
328	1	2	1	1	0	0	0	0	0	1	0	1	2	2	2	6	2	3	4	3	2	1	5	2	1	3	3	1	1	4	3	5	3	2	4	1	3	4	3
329	1	5	4	0	0	1	1	1	0	1	0	1	2	1	1	1	1	4	2	3	4	4	4	5	1
330	1	5	0	0	1	1	0	0	0	1	0	0	4	5	5	5	4	3	4	3	4	4	4	5	1	2	2	2	1	2	3	1	3	3	4	1	2	4	2
331	1	3	3	0	0	0	0	1	0	1	0	0	4	4	4	6	4	2	2	2	3	3	2	3	0	3	2	1	3	4	2	4	2	4	3	3
332	0	4	1	1	1	0	1	1	0	1	0	0	4	4	6	6	4	3	1	4	3	1	3	3	1	3	1	4	3
333	1	3	2	0	0	0	0	1	0	1	1	1	4	4	5	6	4	4	5	4	2	5	4	5	0	3	4	3	1	2	4	5	2	5	3	1	1	4	5
334	1	2	2	0	0	1	0	1	0	1	0	0	2	2	2	6	2	3	2	3	5	4	3	5	0	3	2	3	4	5	2	5	4	4	5	5	4	5	4
335	0	2	3	1	1	0	0	1	1	1	1	1	4	4	6	6	4	3	2	2	2	3	3	3	0	4	3	2	1
336	1	3	4	0	0	0	0	1	0	1	1	0	4	4	4	6	4	3	2	3	2	4	2	3	0	3	3	4	2	4	2	3	3	3	4	2	3	3	3
337	0	3	4	0	0	0	1	1	0	1	0	0	2	2	1	1	1	3	3	3	1	2		2	0				5				4	5	5	5
338	0	4	1	0	0	0	0	0	0	1	1	0	2	4	5	6	2	4	2	5	4	2	3	3	1	3	3	3	1	5	4	4	3	5	1	1	3	3	3
339	1	5	2	1	1	0	1	1	0	1	1	0	5	6	6	6	5	2	2	3	1	3	2	4	0
340	1	2	3	0	0	0	1	0	0	1	1	0	4	4	4	6	4	3	4	2	1	4	3	3	0	3	5	2	1	4	4	3	3	5	3	1	3	4	3
341	1	3	2	0	0	0	0	0	0	1	1	0	2	2	2	6	2	3	2	2	2	5	3	3	0	4	2	3	2				4	5	2	1	5
342	1	4	2	0	1	0	0	1	0	1	1	0	4	5	4	6	4	2	4	3	2	1	1	1	0	2	3	2	2	2			3	3	2	2	3	1
343	0	5	3	0	0	1	0	1	0	1	0	0	4	4	1	1	1	2	1	2	4	2	2	2	0	2	1	2	3				4	1	1	4	2	2	2
344	1	3	1	0	0	0	1	0	0	1	1	1	2	2	2	2	2	3	3	3	2	5	3	5	0	4	2	3	4	4	5	5	5	2	5	4	5	5	5
345	1	4	1	0	0	0	0	1	0	1	0	0	2	2	2	2	2	4	3	4	4	5	5	5	0	4	2	2	3	5	5	5	4	3	1	2	5		5
346	1	3	2	0	0	0	0	0	0	1	1	0	2	2	2	1	1	3	1	2	3	3	4	5	0	4	4	4	3	5	3		3	3	4	3	5	4	2
347	1	2	3	0	1	0	0	0	0	1	1	0	4	6	4	6	4	2	5	3	2	2		2	0								3	3	3	1	4
348	1	4	2	0	0	1	0	1	0	1	1	0	4	2	2	1	1	3	2	3	3	5	3	3	0	4	2	3	2	5	4		3	2	1	3	4	5
349	1	4	3	0	0	0	1	1	0	1	1	0	2	2	2	6	2	3	2	3	2	5	4	4	0	3	2	2	1		4		4	2	4	1
350	1	1	5	0	0	0	0	0	0	1	1	1	6	6	6	6	6	2	2	4	1				0
351	1	2	2	0	0	0	1	0	0	1	1	1	4	4	4	6	4	2	2	3	2	2	2	2	0	1	2	1	1	1	2		2	2	2	1	1	2
352	1	4	2	1	0	1	1	0	0	1	1	1	2	2	2	6	2	3	3	2	2	2	3	4	0	2	2	1	1		3		2	3	2	1
353	1	4	2	0	1	0	0	0	0	1	0	0	2	2	2	2	2	3	1	2	2	5	5	5	1	3	1	1	3	3	5	5	4	1	1	3	2	5	5
354	1	4	3	1	1	0	0	1	0	1	0	0	2	2	2	1	1	3	2	3	3	5	4	4	0	2	4	5	3	4	3	3	3	3	2	1	4	2	2
355	1	3	3	0	0	0	1	1	0	1	1	0	2	2	2	6	2	4	2	2	1	5	4	5	0	3	2	2	1	4	4	3	3	2	4	1	4	4	3
356	1	3	3	0	0	0	1	0	1	1	1	0	2	2	2	2	2	4	2	5	2	4	3	2	0				1	4	3					1	5	4
357	1	5	3	0	0	0	0	1	0	1	1	0	4	4	4	6	4	3	2	3	3	5	5	3	0
358	1	4	2	0	0	1	1	1	1	1	1	0	2	2	2	2	2	4	1	2	2	5	2	2	0	2	2	3	2	5		2	2	3	4	2	4		1
359	0	3	3	1	1	0	1	1	0	1	0	0	4	4	4	6	4	5	3	5	1	5	5	3	0				1							1
360	1	2	2	0	1	0	0	0	0	1	1	1	5	5	6	6	5	2	4	2	1	1	2	2	0	2	5	4	1	1	2	1
361	0	4	1	0	0	0	0	0	0	0	0	0	5	5	5	6	5	2	2	3	3	1	5	1	0	2	3	3	2	2	4	1				2	3	4	1
362	1	4	2	0	0	0	0	0	0	1	0	1	4	4	4	6	4	3	4	3	1	2	2	2	0	2	3	2	1	1	1		2	4	3	1
363	1	2	3	0	0	0	0	0	1	1	1	1	2	2	4	6	2	3	3	1	1	5	5	5	0	4	2	5	1	4	5	4	5	5	5	1	2	5	3
364	1	3	2	1	0	0	1	1	0	1	1	1	2	2	2	2	2	3	1	1	2	5	5	5	0	3	2	2	1	5			3	4	4	1
365	1	5	2	0	1	0	0	0	0	1	0	0	4	1	1	1	1	5	4	5	5	4	5	2	1
366	1	5	1	1	1	1	1	1	0	0	0	0	4	4	6	6	4	4	3	5	2	4	4	3	0	4	3	5	2	4	3	2
367	1	5	0	0	1	0	0	1	0	1	1	1	4	4	4	6	4	5	2	5	2	4	3	1	0	3	2	2	2	2	4	1	3	2	3	1
368	1	5	1	0	0	0	0	1	0	1	0	0	4	5	5	6	4	4	3	3	5	5	5	2	1	4	2	3	3	4	3	2	4	3	1	2	2	3	2
369	1	3	3	0	0	0	1	0	0	1	1	0	4	4	5	6	4	3	2	2	2	3	2	3	0	3	3		1	4		3	2	4	2	1	2	3
370	1	3	3	0	0	0	0	1	0	1	1	1	6	6	6	6	6	2	3	3	2	3	3	3	0
371	1	5	2	0	0	0	1	1	0	1	1	0	2	2	1	1	1	3	2	1	1	5	3	5	0	3	2	1	1	4	3	5
372	1	1	2	0	0	0	0	0	0	1	1	0	6	6	6	6	6	2	2	2	2	2	1	2	0
373	1	1	2	0	1	0	0	0	0	1	0	1	6	6	6	6	6	3	5	3	1	1	1	1	0								2	5	3	1		2	1
374	1	4	3	1	1	1	0	1	1	1	0	0	4	4	6	6	4	3	2	2	1	3	4	3	0	2	2	2	1	2	3	2
375	1	3	2	0	0	0	0	0	0	1	0	1	2	6	2	2	2	3	1	3	2	4	2	5	1	3	3	2	1	5	2	4	2	3	2	3	5	3	3
376	1	2	2	0	0	0	1	0	0	1	1	1	4	4	6	6	4	3	2	2	2	4	3	3	0				1	3	2
377	1	3	1	0	0	0	1	1	0	1	1	0	5	5	5	6	5	2	4	3	3	2	2	2	0	2	3	3	2		3	2
378	1	5	1	0	1	0	1	1	0	1	0	0	4	4	6	6	4	3	1	3	2	1	3	5	0	3	5	4	2	1	2	2
379	1	3	3	0	0	0	0	0	0	1	1	0	4	4	4	6	4	3	3	3	2	5	4	5	0	3	3	3	2	4	4	4	2	5	2	2	1	5	5
380	1	3	2	0	0	0	0	0	0	1	1	0	2	2	2	6	2	4	2	2	2	5	3	5	0	3	3	3	2	5			4	3	5	1
381	0	3	3	0	1	0	1	1	0	1	1	1	5	6	6	6	5	3	4	5	5	5	4	1	0
382	1	1	3	0	0	0	0	0	0	1	1	1	5	2	2	2	2	3	2	1	1	4	3	2	0	3	2	3	1	4	3	3	3	1	1	1	5	3	2
383	1	5	1	0	0	1	1	1	0	1	1	1	2	2	2	2	2	3	2	2	2	3	4	5	0	4	2	3	4		5	3	5	2	2	3
384	1	5	2	1	0	0	0	1	0	1	1	0	4	4	4	6	4	3	3	5	2	3			0	3	2	3	2	3	3	2	2	2	3	2
385	1	3	3	0	0	0	0	0	0	1	1	1	4	5	6	6	4	3	4	3	1	2	3	3	0	2	5	4	1	2	2	2
386	0	4	3	0	1	0	0	1	0	1	1	0	4	6	6	6	4	3	5	3	2	1	2	2	0
